# Supplementary material for: Identification of 2,4-Di-tert-Butylphenol as an Antimicrobial Agent Against Cutibacterium acnes Bacteria from Rwandan Propolis
Source: Antibiotics (Basel). 2024 Nov 13;13(11):1080. doi: 10.3390/antibiotics13111080 (PMC11591542; doi:10.3390/antibiotics13111080)
Supplement: Supplementary file 1 [file antibiotics-13-01080-s001.zip]

Archive with 1 entries (1 files):
- antibiotics-3289070-supplementary.pdf
